# Supplementary material for: Distribution of Virulence Factors and Resistance Determinants in Three Genotypes of Staphylococcus argenteus Clinical Isolates in Japan
Source: Pathogens. 2021 Feb 3;10(2):163. doi: 10.3390/pathogens10020163 (PMC7913748; doi:10.3390/pathogens10020163)
Supplement: Supplementary file 1 [file pathogens-10-00163-s001.zip]

Archive with 9 entries (9 files):
- Suppl-20210129/Figure-S1.docx
- Suppl-20210129/Figure-S2.docx
- Suppl-20210129/Figure-S3.docx
- Suppl-20210129/TableS1-R.docx
- Suppl-20210129/TableS2-R2ü@.docx
- Suppl-20210129/TableS3-R.docx
- Suppl-20210129/TableS4-R.docx
- Suppl-20210129/TableS5-R.docx
- Suppl-20210129/TableS6-R.docx
